# Supplementary material for: Characterizing the Ultraviolet (UV) Screening Ability of L-5-Sulfanylhistidine Derivatives on Human Dermal Fibroblasts
Source: Mar Drugs. 2025 Jan 24;23(2):57. doi: 10.3390/md23020057 (PMC11857345; doi:10.3390/md23020057)
Supplement: Supplementary file 1 [file marinedrugs-23-00057-s001.zip]

Archive with 1 entries (1 files):
- marinedrugs-3390164-supplementary.pdf
